# Supplementary material for: Olfactory bulbectomy-induced impairment of lipid utilization leads to abnormal glucose metabolism in mice
Source: PLoS One. 2025 Sep 29;20(9):e0333176. doi: 10.1371/journal.pone.0333176 (PMC12478900; doi:10.1371/journal.pone.0333176)
Supplement: S1 Data — (XLSX) [file pone.0333176.s007.xlsx]

## Sheet: Fig 1A
Fig 1A
Left (Fed)				Right (Fasting)
	Mouse ID	NEFA (mEq/L)			Mouse ID	NEFA (mEq/L)
	Sham1	0.546906			Sham1	1.42061
	Sham2	0.636727			Sham2	1.07886
	Sham3	0.684132			Sham3	1.1919
	Sham4	0.749002			Sham4	1.06309
	Sham5	0.501996			Sham5	0.660883
	Sham6	0.616766			Sham6	0.829127
	Sham7	0.686627			Sham7	0.82387
	Sham8	0.342315			Sham8	0.589905
	Sham9	0.327345			Sham9	0.71346
	Sham10	0.36976			Sham10	0.892219
	Sham11	0.302395			Sham11	0.608307
	OBX1	0.444611			OBX1	0.55836
	OBX2	0.536926			OBX2	0.603049
	OBX3	0.464571			OBX3	0.560988
	OBX4	0.362275			OBX4	0.516299
	OBX5	0.28493			OBX5	0.508412
	OBX6	0.424651			OBX6	0.755521
	OBX7	0.327345			OBX7	0.831756
	OBX8	0.277445			OBX8	0.616193
	OBX9	0.272455			OBX9	0.697687
Average	Sham	0.565757		Average	Sham	0.897476
	OBX	0.377246			OBX	0.627585
S.E.M.	Sham	0.0495083		S.E.M.	Sham	0.0797074
	OBX	0.0316417			OBX	0.037177
F-test	p-value	0.133786		F-test	p-value	0.0222689
Student's t-test	p-value	0.0291817		Student's t-test	p-value
Welch's t-test	p-value			Welch's t-test	p-value	0.00833768
Standard error of the mean (S.E.M.)

## Sheet: Fig 1B
Fig 1B
Triglyceride (mg/dL)
	Mouse ID	0	120	180	min
	Sham1	6.66667	14.1667	80
	Sham2	10	17.5	81.6667
	Sham3	13.3333	27.5	84.1667
	Sham4	20.8333	35.8333	108.333
	Sham5	8.33333	15.8333	93.3333
	Sham6	16.6667	31.6667	99.1667
	Sham7	22.5	40	99.1667
	Sham8	5.83333	24.1667	110
	Sham9	10	11.6667	85.8333
	Sham10	5.83333	15.8333	85
	Sham11	14.1667	24.1667	84.1667
	OBX1	15	27.5	86.6667
	OBX2	7.5	20	85.8333
	OBX3	13.3333	25.8333	95.8333
	OBX4	7.5	19.1667	100.833
	OBX5	14.1667	28.3333	125
	OBX6	7.5	15	105.833
	OBX7	12.5	53.3333	105
	OBX8	9.16667	29.1667	98.3333
	OBX9	7.5	31.6667	99.1667
Average	Sham	12.197	208.772	919.906
	OBX	10.463	274.042	1034.87
S.E.M.	Sham	1.76338	23.4097	136.145
	OBX	1.07682	31.8929	98.8479
F-test	p-value	0.105714	0.630703	0.798313
Student's t-test	p-value	0.437847	0.109035	0.520567
Welch's t-test	p-value

## Sheet: Fig 1C
Fig 1C
Blood glucose (mg/dL)
	Mouse ID	0	15	30	60	120	min
	Sham1	69	232	247	197	104
	Sham2	69	207	280	201	82
	Sham3	82	277	341	179	84
	Sham4	66	231	260	157	102
	Sham5	63	296	263	214	133
	Sham6	66	290	336	206	117
	Sham7	65	220	321	254	121
	Sham8	74	295	309	198	107
	Sham9	97	197	331	189	104
	Sham10	86	243	362	182	119
	Sham11	64	221	308	195	118
	OBX1	88	303	314	212	133
	OBX2	73	239	329	233	149
	OBX3	70	245	313	197	123
	OBX4	81	211	302	161	46
	OBX5	68	196	331	186	122
	OBX6	63	174	259	203	131
	OBX7	54	261	294	196	110
	OBX8	83	235	242	193	119
	OBX9	86	262	301	186	113
	OBX10	103	219	258	132	127
Average	Sham	72.8182	246.273	305.273	197.455	108.273
	OBX	76.9	234.5	294.3	189.9	117.3
S.E.M.	Sham	3.30514	11.0578	11.3779	7.29304	4.68671
	OBX	4.47325	11.6507	9.82746	8.71327	8.65775
F-test	p-value	0.438123	0.979831	0.570838	0.687344	0.092397
Student's t-test	p-value	0.466485	0.472454	0.47857	0.511424	0.358593
Welch's t-test	p-value

## Sheet: Fig 1E
Fig 1E
Sham						OBX
NEFA (%)						NEFA (%)
Mouse ID	0	30	60	min		Mouse ID	0	30	60	min
None1	100	106.51	76.5625			None1	100	92.8464	99.6235
None2	100	87.0948	62.1849			None2	100	74.7627	74.547
None3	100	87.2995	96.3235			None3	100	84.2241	84.2241
None4	100	133.412	70.136			None4	100	135.423	129.316
None5	100	59.9097	72.0497			None5	100	75.7976	82.6733
Odor1	100	92.665	110.391			Odor1	100	114.628	62.3227
Odor2	100	76.9814	105.536			Odor2	100	126.544	96.7497
Odor3	100	150.483	146.724			Odor3	100	105.589	99.1402
Odor4	100	99.6481	70.0915			Odor4	100	121.351	94.5652
Odor5	100	102.516	102.876			Odor5	100	70.123	111.863
Average	None	88.8634	73.0414			Odor6	100	101.358	112.899
	Odor	104.459	107.124			Average	None	92.6108	94.0768
S.E.M.	None	12.1676	5.71273				Odor	106.599	96.2566
	Odor	12.3274	12.1877			S.E.M.	None	11.1905	9.69818
F-test	p-value	0.980429	0.171304				Odor	8.24392	7.491
Student's t-test	p-value	0.594053	0.0464598			F-test	p-value	0.64162	0.711016
Welch's t-test	p-value					Student's t-test	p-value	0.330729	0.860465
						Welch's t-test	p-value

## Sheet: Fig 1F
Fig 1F
Sham								OBX
Triglyceride (mg/dL)								Triglyceride (mg/dL)
	Mouse ID	0	60	120	180	min			Mouse ID	0	60	120	180	min
	None1	66.4	132.4	156.4	50.4				None1	67.4	111.4	209.4	107.4
	None2	52.4	92.4	180.4	84.4				None2	27.4	37.4	33.4	37.4
	None3	40.4	70.4	102.4	150.4				None3	119.4	109.4	229.4	281.4
	None4	70.4	80.4	144.4	126.4				None4	57.4	95.4	205.4	129.4
	None5	58.4	80.4	50.4	74.4				None5	43.4	59.4	63.4	139.4
	None6	42.4	92.4	156.4	286.4				Odor1	51.4	99.4	181.4	245.4
	Odor1	64.4	106.4	264.4	220.4				Odor2	65.4	117.4	293.4	189.4
	Odor2	56.4	88.4	268.4	240.4				Odor3	27.4	35.4	45.4	45.4
	Odor3	58.4	58.4	96.4	118.4				Odor4	71.4	75.4	141.4	19.4
	Odor4	44.4	154.4	464.4	420.4				Odor5	55.4	91.4	73.4	77.4
	Odor5	44.4	106.4	300.4	298.4				Odor6	69.4	95.4	159.4	283.4
	Odor6	42.4	146.4	244.4	164.4				Odor7	53.4	67.4	77.4	171.4
Average	None	55.0667	169.965	248.928	265.277			Average	None	63	139.294	225.726	215.631
	Odor	51.7333	225.771	558.409	496.312				Odor	56.2571	148.051	238.913	261.277
S.E.M.	None	5.02438	15.6818	41.6507	91.7953			S.E.M.	None	15.6256	13.5748	46.327	32.4597
	Odor	3.74759	42.2707	120.467	109.62				Odor	5.67127	12.0295	44.7875	60.0479
F-test	p-value	0.535475	0.295063	0.0669734	0.637551			F-test	p-value	0.0681682	0.61635	0.808602	0.830661
Student's t-test	p-value	0.60648	0.301774	0.0213798	0.0659596			Student's t-test	p-value	0.654514	0.642497	0.84571	0.566015
Welch's t-test	p-value							Welch's t-test	p-value

## Sheet: Fig 1G
Fig 1G
Sham									OBX
Blood glucose (mg/dL)									Blood glucose (mg/dL)
	Mouse ID	0	15	30	60	120	min			Mouse ID	0	15	30	60	120	min
	None1	87	261	314	242	109				None1	97	311	276	122	125
	None2	108	279	324	182	108				None2	68	206	190	151	96
	None3	111	267	279	206	94				None3	92	199	180	123	98
	None4	100	297	330	272	118				Odor1	103	259	280	162	101
	None5	107	285	224	159	99				Odor2	92	226	184	115	91
	None6	99	228	279	190	111				Odor3	86	277	192	130	98
	Odor1	110	311	283	193	125				Odor4	64	160	174	126	91
	Odor2	136	236	290	229	129			Average	None	85.6667	238.667	215.333	132	106.333
	Odor3	96	288	306	236	114				Odor	86.25	230.5	207.5	133.25	95.25
	Odor4	116	256	394	217	165			S.E.M.	None	8.95048	36.2231	30.4704	9.50438	9.35117
	Odor5	83	230	270	190	89				Odor	8.2095	25.7633	24.4455	10.0943	2.529
	Odor6	86	236	260	176	94			F-test	p-value	0.993485	0.713299	0.844423	0.846516	0.0911768
Average	None	102	269.5	291.667	208.5	106.5			Student's t-test	p-value	0.963908	0.856791	0.847011	0.933961	0.243061
	Odor	104.5	259.5	300.5	206.833	119.333			Welch's t-test	p-value
S.E.M.	None	3.55903	9.81071	16.2412	16.9858	3.52846
	Odor	8.22901	13.4802	19.7986	9.78235	11.2566
F-test	p-value	0.0895804	0.502341	0.674404	0.251117	0.0235617
Student's t-test	p-value	0.786048	0.561986	0.73728	0.933917
Welch's t-test	p-value					0.318584

## Sheet: Fig 2A
Fig 2A
Body weight (g)
	mouse ID	0	11	13	21	26	28	30	32	33	35	36	38	40	42	45	46	50	weeks
	Sham1	21.8	27.8	28.9	29.7	30.3	30.1	30	31.9	32.3	32.4	33.2	33.4	33	33.7	35.2	34.9	35.4
	Sham2	23.6	29.3	30.8	30.3	30.2	29.3	30.3	33.4	32.3	32.9	34.1	33.9	34.4	34	35.9	35.5	36.1
	Sham3	23.6	28.7	29.8	30	29.4	29.4	31.5	31.6	31.1	31.8	31.8	33.3	34	33.9	35.9	35.5	36.4
	Sham4	24.1	32.3	33.8	35.2	34.5	35.1	34.8	37.7	36.6	38.6	38.7	39.4	39.5	40.5	41.6	42.9	43.7
	Sham5	22.7	28.9	29.6	28.5	29.6	29.3	30.3	31.6	31.1	31.8	31.7	32	33.1	33	34.3	34.9	35.6
	Sham6	23.2	29.9	30.9	30.9	32.5	32.3	31.9	32.2	34.2	34.7	35.5	35.9	36.1	35.9	36.8	37.3	37.8
	Sham7	23.1	26.8	28.2	28	27.6	28.2	28.5	30.4	30.1	30.5	30.8	31.8	31.5	31.3	32.9	33	33.7
	Sham8	22.2	28.8	30.6	32	29.8	30.4	30.9	32.6	32.1	33	33.2	34.8	34.3	34.8	37.9	37.2	38.2
	Sham9	22.4	26.5	28.6	27.8	27.7	28.2	28.6	30.1	30.9	31.5	31.2	32.3	32.1	32.8	33.4	33.5	34.9
	Sham10	22.3	26.2	28.1	25.5	25.7	26.2	26.3	30	29.4	29.7	29.7	30	30.3	31	31.8	32.3	32.8
	Sham11	22	29.4	30.5	29.7	29.3	29.2	29.9	32.2	32.3	33	33.5	34	33.7	34.6	35.4	36.1	36
	Sham12	23.2	34.8	35.9	35.1	34.8	34.2	34.9	37.5	38.3	39.5	33.4	40.6	40.7	41.7	42.6	42.4	42.5
	Sham13	23.6	32.1	34.1	35.2	35	34.1	35.4	37.4	38.4	39.2	39.7	40.3	40	41.9	44.1	44.7	44.3
	Sham14	22.3	29	30.7	29.7	29.7	29.4	29.6	32.2	32.6	32.2	32.8	33.5	34	34	33.1	34.5	36.2
	Sham15	24.5	32.1	32.5	31.5	32.1	32	32.3	34.5	34.8	35.1	35.2	36.3	37.6	38.4	39.7	40.2	41.8
	Sham16	24.2	28.3	30.3	29.1	28.4	27.5	29.4	31.3	31.7	31.8	33.3	33.5	32.6	33.9	35.2	35.3	36.1
	OBX1	22.4	26.6	29.8	29	28.6	29.4	30	31.4	31	32.3	31.3	32.4	33	33.6	35.9	35.8	36.4
	OBX2	24.4	29.1	31.9	31.4	30.5	30.6	31.4	34.3	33.9	35.3	35.5	35.6	36.6	36.8	39.1	40.1	40.7
	OBX3	23.9	27.6	28.3	28	29	29.4	29.8	31.2	31.4	30.7	32	33.1	33	33.8	34.9	34.4	35.7
	OBX4	22.6	26.1	29.1	28	27.8	28.7	28.7	30.2	30.4	30.6	33	31.2	31.4	33	33.4	32.9	35.1
	OBX5	22.6	27.4	28.2	27.8	28.1	28.6	29.3	30.8	30	30.9	31.1	31.8	32.5	32.5	33.7	34.1	35.7
	OBX6	25.4	27.1	30.3	31.1	30.2	30.9	31.3	32.7	33.6	33.4	34.3	35.4	34	36.7	39.5	38.1	36.3
	OBX7	24	26.9	27.7	28.2	27.6	27.2	28.6	30.1	30.7	30.4	30.7	31.5	32.4	31.1	32.8	33.9	33.8
	OBX8	23.5	24.5	28.2	27.7	26.9	28	29.5	31.3	31.3	31.4	32.2	32.2	33	33.6	34.5	34.6	29.2
	OBX9	24.9	26.7	30	27.4	28.2	28.2	28.5	32.3	31.7	31.9	32.2	32.4	32.5	33.2	33.8	33.7	32
	OBX10	23.8	25	28.1	26.8	25.7	26.8	27	29.1	29.3	29.6	30	30	29.8	29.7	31.6	32.3	33.5
	OBX11	23	26.3	28	26.4	26.6	27	27.1	28.3	28.4	29.1	29.6	30	29.3	29.9	31.6	31.8	37.9
	OBX12	23.7	29.4	30.8	29.2	29.7	29.8	28.7	33.5	33.6	34.1	34.9	36.1	35.9	37.4	39	39.1	37.4
	OBX13	22.5	26.2	27.3	27.7	27.9	28.9	29.1	31.7	32.1	33.1	39.2	34.4	34.9	34.6	36.7	36.7	31.9
	OBX14	21.5	27.1	26.6	26.1	26.7	26.3	26.8	28.1	29.1	30	28.7	30.3	30.7	30.5	31.1	31.2	35.7
	OBX15	22.3	25.3	27.3	26.8	26.9	26.7	27.9	29.7	29.8	30.1	30.4	30.7	30.9	32.1	34.1	34.2	37.2
Average	Sham	23.05	29.4313	30.8313	30.5125	30.4125	30.3062	30.9125	32.9125	33.0125	33.6062	33.3667	34.6111	33.7677	34.3194	35.7258	35.9065	36.4516
	OBX	23.3667	26.7533	28.7733	28.1067	28.0267	28.4333	28.9133	30.98	31.0867	31.5267	32.4143	32.4733	32.66	33.2333	34.78	34.86	35.2333
S.E.M	Sham	0.209563	0.587489	0.555707	0.693594	0.675763	0.638779	0.624024	0.639849	0.683183	0.758808	0.640056	0.77319	0.779341	0.861533	0.911586	0.928793	0.887387
	OBX	0.277517	0.345979	0.384394	0.397069	0.358232	0.370799	0.359744	0.462828	0.435985	0.461722	0.749275	0.529192	0.540264	0.625084	0.710345	0.679341	0.729492
F-test	p-value	0.350341	0.0421232	0.142166	0.0332249	0.0168764	0.0373569	0.0352499	0.19105	0.0795868	0.0549454	0.935805	0.132174	0.144296	0.194805	0.299441	0.205009	0.399934
Student's t-test	p-value	0.36617		0.00540146					0.0220456	0.0263123	0.0286019	0.287111	0.0268126	0.0332946	0.060332	0.126984	0.0920123	0.0506082
Welch's t-test	p-value		0.000628442		0.00610634	0.00487168	0.0181762	0.0105554

## Sheet: Fig 2B
Fig 2B
Blood glucose (mg/dL)
	mouse ID	0	15	30	60	120	min
	Sham1	115	244	263	210	138
	Sham2	82	237	241	187	120
	Sham3	105	357	305	214	128
	Sham4	68	286	375	189	123
	Sham5	88	197	247	197	121
	Sham6	120	292	332	237	135
	Sham7	110	198	196	143	85
	Sham8	142	269	250	218	109
	Sham9	102	229	229	151	92
	Sham10	118	253	306	183	109
	Sham11	114	255	296	218	143
	Sham12	89	237	217	148	111
	Sham13	127	235	255	202	123
	Sham14	112	172	239	180	95
	Sham15	124	397	365	261	135
	Sham16	109	188	321	252	145
	OBX1	63	191	192	110	67
	OBX2	62	203	233	135	82
	OBX3	63	154	149	149	65
	OBX4	63	179	230	189	81
	OBX5	64	210	181	126	90
	OBX6	66	168	186	126	89
	OBX7	89	162	162	101	67
	OBX8	58	210	217	130	65
	OBX9	68	221	212	130	75
	OBX10	57	194	187	113	64
	OBX11	80	210	147	135	84
	OBX12	84	246	255	158	112
	OBX13	82	234	294	175	98
	OBX14	100	257	338	166	147
	OBX15	87	258	265	180	106
Average	Sham	107.812	252.875	277.312	199.375	119.5
	OBX	72.4	206.467	216.533	141.533	86.1333
S.E.M	Sham	4.65673	14.8411	13.1984	8.67894	4.54789
	OBX	3.43899	8.49362	13.9891	6.92261	5.86342
F-test	p-value	0.21771	0.0331388	0.917927	0.340894	0.403982
Student's t-test	p-value	1.38254e-06		0.00364711	1.5971e-05	9.35938e-05
Welch's t-test	p-value		0.0121867

## Sheet: Fig 2C
Fig 2C
Blood glucose (mg/dL)
	mouse ID	0	15	30	60	120	min
	Sham1	110	331	384	308	184
	Sham2	98	343	454	338	188
	Sham3	144	303	420	286	204
	Sham4	145	512	444	289	244
	Sham5	142	360	380	298	203
	Sham6	160	354	364	333	200
	Sham7	169	289	431	436	184
	Sham8	148	324	423	344	214
	Sham9	160	272	342	249	186
	Sham10	87	263	334	281	160
	Sham11	157	413	400	280	146
	Sham12	137	364	241	260	184
	Sham13	152	386	354	291	176
	Sham14	155	395	342	285	143
	Sham15	158	438	535	388	188
	Sham16	143	278	332	246	188
	OBX1	150	351	392	247	167
	OBX2	103	311	343	250	187
	OBX3	109	272	222	184	122
	OBX4	95	243	233	165	98
	OBX5	106	193	199	154	130
	OBX6	110	206	224	174	121
	OBX7	108	299	252	215	160
	OBX8	85	272	262	163	99
	OBX9	68	233	246	174	79
	OBX10	64	193	287	214	118
	OBX11	75	242	175	125	79
	OBX12	72	197	242	146	124
	OBX13	141	410	447	268	180
	OBX14	138	313	291	214	164
	OBX15	122	303	374	306	173
Average	Sham	141.562	351.562	386.25	307	187
	OBX	103.067	269.2	279.267	199.933	133.4
S.E.M	Sham	5.8395	16.7586	16.7082	12.6646	6.18803
	OBX	6.98193	16.2985	19.9288	13.1012	9.35073
F-test	p-value	0.579774	0.827022	0.585952	0.990275	0.155824
Student's t-test	p-value	0.000202184	0.00146101	0.000278135	2.23901e-06	3.97286e-05
Welch's t-test	p-value

## Sheet: Fig 2D
Fig 2D
Blood glucose (mg/dL)
	mouse ID	0	15	30	60	120	min
	Sham1	162	340	355	235	145
	Sham2	112	325	381	307	157
	Sham3	132	324	392	273	157
	Sham4	142	511	497	407	246
	Sham5	114	337	309	212	132
	Sham6	172	455	353	297	186
	Sham7	158	296	443	228	138
	Sham8	149	380	405	288	109
	Sham9	122	280	364	332	128
	Sham10	105	276	321	217	117
	Sham11	134	356	391	261	168
	Sham12	147	388	319	212	190
	Sham13	173	286	415	383	235
	Sham14	121	224	385	219	159
	Sham15	171	235	407	341	132
	Sham16	152	234	341	188	137
	OBX1	178	335	470	322	156
	OBX2	126	294	285	252	188
	OBX3	112	332	278	151	116
	OBX4	114	367	340	208	128
	OBX5	180	389	373	277	133
	OBX6	147	259	273	244	170
	OBX7	90	251	267	152	108
	OBX8	99	292	325	218	120
	OBX9	91	223	216	183	133
	OBX10	109	278	388	329	215
	OBX11	133	317	305	161	112
	OBX12	154	433	343	208	128
	OBX13	143	363	443	348	189
	OBX14	133	326	388	237	132
	OBX15	115	248	352	282	141
Average	Sham	141.625	327.938	379.875	275	158.5
	OBX	128.267	313.8	336.4	238.133	144.6
S.E.M	Sham	5.62278	19.6906	12.2307	16.3791	9.77326
	OBX	7.28826	15.0751	17.8189	16.5106	8.28182
F-test	p-value	0.392842	0.270479	0.198528	0.932519	0.465385
Student's t-test	p-value	0.154482	0.576697	0.0511982	0.124057	0.289914
Welch's t-test	p-value

[truncated: 56 more sheets: Fig 3A, Fig 3B, Fig 3C, Fig 3D, Fig 3E, Fig 3F, Fig 4A, Fig 4B, Fig 4C, Fig 4D, Fig 4E, Fig 4F, Fig 4G, Fig 5A, Fig 5B, Fig 5C, Fig 5D, Fig 5E, Fig 5F, Fig 5G …]
